# Supplementary material for: Integrative Taxonomy and Life Stage Associations in Nectopsyche fuscomaculata Flint, 1983 (Trichoptera: Leptoceridae)
Source: Neotrop Entomol. 2026 May 29;55(1):56. doi: 10.1007/s13744-026-01406-6 (PMC13221352; doi:10.1007/s13744-026-01406-6)
Supplement: Supplementary file 1 — Supplementary file1 (CSV 2 KB) [file 13744_2026_1406_MOESM1_ESM.csv]

## Sheet: Supplementary Table 1
Species	Voucher	Locality	Genbank
Nectopsyche argentata Flint, 1991	RBCAD-1106	Costa Rica, Guanacaste	KX102752
Nectopsyche argentata Flint, 1991	BIOUG23588-H02	Costa Rica, Guanacaste	KX142680
Nectopsyche candida (Hagen, 1861)	BIOUG00842-A06	Canada, Ontario	KM528367
Nectopsyche candida (Hagen, 1861)	RBCAD-1115	United States, Minnesota	KX106720
Nectopsyche fuscomaculata Flint, 1983	RBCAD-2903	Brazil, São Paulo	KX140929
Nectopsyche fuscomaculata Flint, 1983	RBCAD-2904	Brazil, Minas Gerais	KX144625
Nectopsyche fuscomaculata Flint, 1983	RBCAD-2905	Brazil, Minas Gerais	KX143206
Nectopsyche fuscomaculata Flint, 1983	RBCAD-2906	Brazil, São Paulo	KX144804
Nectopsyche muhni (Navás, 1916)	RBCAD-2915	Brazil, Minas Gerais	KX143931
Nectopsyche muhni (Navás, 1916)	RBCAD-2916	Brazil, Minas Gerais	KX141000
Nectopsyche ortizi Holzenthal, 1995	RBCAD-2926	Brazil, São Paulo	KX143162
Nectopsyche ortizi Holzenthal, 1995	RBCAD-2928	Brazil, São Paulo	KX143321
Nectopsyche punctata (Ulmer, 1905)	RBCAD-1145	Bolivia, La Paz	KX105483
Nectopsyche punctata (Ulmer, 1905)	RBCAD-1146	Bolivia, La Paz	KX104272
Nectopsyche separata (Banks, 1920)	09MNKK0191	Brazil, São Paulo	HM395866
Nectopsyche separata (Banks, 1920)	09MNKK0192	Brazil, Minas Gerais	HM395867
Nectopsyche splendida (Navás, 1917)	09MNKK0193	Venezuela, Guarico	HM395868
Nectopsyche splendida (Navás, 1917)	09MNKK0194	Bolivia, La Paz	HM395869
Oecetis iguazu Flint 1983	09MNKK0207	Brazil, Minas Gerais	HM395875
