# Supplementary material for: Integrative Taxonomy and Life Stage Associations in Nectopsyche fuscomaculata Flint, 1983 (Trichoptera: Leptoceridae)
Source: Neotrop Entomol. 2026 May 29;55(1):56. doi: 10.1007/s13744-026-01406-6 (PMC13221352; doi:10.1007/s13744-026-01406-6)
Supplement: Supplementary file 2 — Supplementary file2 (CSV 8 KB) [file 13744_2026_1406_MOESM2_ESM.csv]

Latitude	Longitude	Country	State	Locality	Reference	Digital Object Identifier
19°07'33.1"S	40°14'26.1"W	Brasil	Espírito Santo	Sooretama, Rio São José	This study
27°40'26.0"S	55°37'14.5"W	Argentina	Misiones	Arroyo Liso, 8km W General Güemes	Flint, 1983	https://doi.org/10.5479/si.00810282.377
27°32'54.4"S	55°18'48.0"W	Argentina	Misiones	Arroyo Saura, 9 km N L.N. Alem	Flint, 1983	https://doi.org/10.5479/si.00810282.377
25°55'06.6"S	54°35'00.1"W	Argentina	Misiones	Puerto Libertad	Flint, 1983	https://doi.org/10.5479/si.00810282.377
27°47'11.5"S	55°42'09.0"W	Argentina	Misiones	Arroyo Coatí, 15 km E San José	Flint, 1983	https://doi.org/10.5479/si.00810282.377
27°30'56.0"S	58°56'08.6"W	Argentina	Chaco	Riacho Barranqueras, Puerto Vilelas	Flint, 1983	https://doi.org/10.5479/si.00810282.377
25°48'27.3"S	56°26'43.5"W	Paraguai	Guairá	3.9 km S Villarrica	Flint, 1983	https://doi.org/10.5479/si.00810282.377
22°37'53.8"S	56°01'28.3"W	Paraguai	Amambay	Río Aquidabán, Cerro Corá	Flint, 1983	https://doi.org/10.5479/si.00810282.377
24°40'32.9"S	56°24'02.6"W	Paraguai	San Pedro	Arroyo Tapiracuay, San Estanislao	Flint, 1983	https://doi.org/10.5479/si.00810282.377
27°09'11.6"S	52°26'08.9"W	Brasil	Santa Catarina	Nova Teutonia	Flint, 1983	https://doi.org/10.5479/si.00810282.377
22°44'45.3"S	44°08'10.3"W	Brasil	Rio de Janeiro	Rio Claro, Rio Pirai	Flint, 1983	https://doi.org/10.5479/si.00810282.377
3°19'22.6"N	61°41'04.4"W	Brasil	Roraima	Ilha Maraca, Rio Uraricoera	Flint, 1992	https://doi.org/10.1590/1809-43921991211083
25°28'S	48°50'W	Brasil	Paraná	Antonina	Almeida & Marinoni, 2000	https://doi.org/10.1590/S0101-81752000000200005
25°14'S	50°03'W	Brasil	Paraná	Ponta Grossa	Almeida & Marinoni, 2000	https://doi.org/10.1590/S0101-81752000000200005
24°17'S	50°37'W	Brasil	Paraná	Telêmaco Borba	Almeida & Marinoni, 2000	https://doi.org/10.1590/S0101-81752000000200005
25°40'S	52°01'W	Brasil	Paraná	Guarapuava	Almeida & Marinoni, 2000	https://doi.org/10.1590/S0101-81752000000200005
23°54'S	51°58'W	Brasil	Paraná	Fênix	Almeida & Marinoni, 2000	https://doi.org/10.1590/S0101-81752000000200005
		Brasil	Minas Gerais	Ouro Preto	Blahnik et al., 2004	https://doi.org/10.1590/S1676-06032004000100009
		Brasil	São Paulo		Blahnik et al., 2004	https://doi.org/10.1590/S1676-06032004000100009
22°27'04.8"S	44°36'47.9"W	Brasil	Rio de Janeiro	P.N. de Itatiaia, Rio Campo Belo, Lago Azul	Dumas et al., 2009	https://revistas.ufrj.br/index.php/amn/article/view/47665
22°24'33.0"S	44°33'08.0"W	Brasil	Rio de Janeiro	Penedo, Rio das Pedras, Três Bacias	Dumas et al., 2009	https://revistas.ufrj.br/index.php/amn/article/view/47665
22°25'40.0"S	44°32'46.0"W	Brasil	Rio de Janeiro	Itatiaia, afluente de 1ª ordem do Rio Palmital	Dumas et al., 2009	https://revistas.ufrj.br/index.php/amn/article/view/47665
22°27'02.4"S	44°36'52.0"W	Brasil	Rio de Janeiro	PNI, Rio Campo Belo, Lago Azul	Dumas & Nessimian, 2012	https://doi.org/10.1673/031.012.2501
22°24'34.8"S	44°33'03.5"W	Brasil	Rio de Janeiro	Penedo, Rio das Pedras, Três Bacias	Dumas & Nessimian, 2012	https://doi.org/10.1673/031.012.2501
22°25'41.0"S	44°32'51.0"W	Brasil	Rio de Janeiro	Penedo, small tributary of Rio Palmital	Dumas & Nessimian, 2012	https://doi.org/10.1673/031.012.2501
8°21'48.9"S	35°28'49.0"W	Brasil	Pernambuco	Amaraji, Rio Amaraji, near alcohol plant	Souza et al, 2013	https://doi.org/10.1080/00222933.2013.791948
15°23'28.0"S	39°33'56.0"W	Brasil	Bahia	Camacan, Reserva Particular do Patrimônio Natural Serra Bonita, stream second waterfall, trail Bapeba	Dias et al., 2015	https://doi.org/10.11646/zootaxa.4032.4.2
15°25'21.0"S	39°32'27.9"W	Brasil	Bahia	Camacan, Fazenda Paris, Rio Braço do Sul	Dias et al., 2015	https://doi.org/10.11646/zootaxa.4032.4.2
20°14'54.1"S	46°38'24.3"W	Brasil	Minas Gerais	São Roque de Minas, PNSC,Fazenda Velha, Ribeirão das Posses	Henriques-Oliveira et al., 2019	https://doi.org/10.1007/s13744-018-0633-4
20°32'02.0"S	46°23'04.4"W	Brasil	Minas Gerais	São João Batista do Glória, PNSC, Tributary of Ribeirão do Fumal	Henriques-Oliveira et al., 2019	https://doi.org/10.1007/s13744-018-0633-4
20°16'09.0"S	46°39'30.5"W	Brasil	Minas Gerais	São Roque de Minas, PNSC, Ribeirão Nogueira (Córrego Replanta)	Henriques-Oliveira et al., 2019	https://doi.org/10.1007/s13744-018-0633-4
20°06'23.8"S	46°55'28.3"W	Brasil	Minas Gerais	Sacramento, PNSC, tributary of Rio Araguari	Henriques-Oliveira et al., 2019	https://doi.org/10.1007/s13744-018-0633-4
20°30'05.8"S	41°49'08.6"W	Brasil	Espírito Santo	Dores do Rio Preto, PNC, Rio Preto	Henriques-Oliveira et al., 2020	https://doi.org/10.11646/zootaxa.4763.1.3
20°29'51.8"S	41°43'46.3"W	Brasil	Espírito Santo	Ibitirama, PNC, Santa Marta, Rio Santa Marta	Henriques-Oliveira et al., 2020	https://doi.org/10.11646/zootaxa.4763.1.3
20°25'13.6"S	41°48'39.9"W	Brasil	Minas Gerais	Alto Caparaó, PNC, tributary of Rio José Pedro, Terreirão	Henriques-Oliveira et al., 2020	https://doi.org/10.11646/zootaxa.4763.1.3
22°27'33.0"S	42°59'49.0"W	Brasil	Rio de Janeiro	Teresópolis, Rio Paquequer, ponte	Santos et al., 2022	https://doi.org/10.11646/zootaxa.5182.6.1
22°27'23.0"S	43°00'01.0"W	Brasil	Rio de Janeiro	Teresópolis, Trilha Suspensa, afluente do Rio Beija-flor	Santos et al., 2022	https://doi.org/10.11646/zootaxa.5182.6.1
18°33'27.5"S	40°20'06.5"W	Brasil	Espírito Santo	Nova Venécia, Patrimônio do Bis, Rio Cotaxé	Bonfá-Neto et al., 2023	https://doi.org/10.11646/zootaxa.5336.3.1
18°39'51.4"S	40°30'44.9"W	Brasil	Espírito Santo	Nova Venécia, Santa Rita do Pip Nuck, Propriedade do Sr. Puppim, Rio Cricaré	Bonfá-Neto et al., 2023	https://doi.org/10.11646/zootaxa.5336.3.1
18°42'54.9"S	40°22'33.3"W	Brasil	Espírito Santo	Nova Venécia, Casa da Dona Ana, Rio Cricaré	Bonfá-Neto et al., 2023	https://doi.org/10.11646/zootaxa.5336.3.1
18°39'02.2"S	40°07'23.4"W	Brasil	Espírito Santo	São Mateus, Fazenda Liberdade, Rio Cricaré	Bonfá-Neto et al., 2023	https://doi.org/10.11646/zootaxa.5336.3.1
18°39'17.1"S	39°59'36.0"W	Brasil	Espírito Santo	São Mateus, Sítio Santa Maria, Rio São Mateus	Bonfá-Neto et al., 2023	https://doi.org/10.11646/zootaxa.5336.3.1
19°07'33.1"S	40°14'26.1"W	Brasil	Espírito Santo	Sooretama, Rio São José	Bonfá-Neto et al., 2023	https://doi.org/10.11646/zootaxa.5336.3.1
19°15?05.56"S	42°18?50.50"W	Brasil	Minas Gerais	Naque, Rio Doce	Alvim et al., 2025	https://doi.org/10.1007/s10750-025-06013-x
19°13?52.40"S	43°12?54.80"W	Brasil	Minas Gerais	Santo Antônio do Rio Abaixo, Rio Santo Antônio	Alvim et al., 2025	https://doi.org/10.1007/s10750-025-06013-x
18°58?07.56"S	41°39?49.36"W	Brasil	Minas Gerais	Tumiritinga, Rio Doce	Alvim et al., 2025	https://doi.org/10.1007/s10750-025-06013-x
19°26?03.8"S	41°05?54.1"W	Brasil	Minas Gerais	Aimorés, Rio Doce	Alvim et al., 2025	https://doi.org/10.1007/s10750-025-06013-x
19°29?38.07"S	41°16?31.73"W	Brasil	Minas Gerais	Aimorés, Rio Manhuaçu	Alvim et al., 2025	https://doi.org/10.1007/s10750-025-06013-x
19°32?14.00"S	40°38?23.46"W	Brasil	Espírito Santo	Colatina, Rio Doce	Alvim et al., 2025	https://doi.org/10.1007/s10750-025-06013-x
20°09'06.8"S	47°30'38.2"W	Brasil	São Paulo	Pedregulho	RBCAD-2903	https://doi.org/10.1098/rstb.2016.0025
19°44'48.8"S	42°37'27.8"W	Brasil	Minas Gerais	Parque Estadual do Rio Doce, Rio Turvo, NE of airstrip	RBCAD-2904	https://doi.org/10.1098/rstb.2016.0025
15°06'40.0"S	44°14'29.0"W	Brasil	Minas Gerais	Parque Nacional Peruacu, Rio Peruacu	RBCAD-2905	https://doi.org/10.1098/rstb.2016.0025
21°00'34.9"S	47°28'54.1"W	Brasil	São Paulo	Altinopolis, Fazenda Sao Joao da Mata, Rio Baguass	RBCAD-2906	https://doi.org/10.1098/rstb.2016.0025
19°52'59.9"S	43°22'27.1"W	Brasil	Minas Gerais	Estacao Ecologica de Peti, Corrego Brucutu	RBCAD-2907	https://doi.org/10.1098/rstb.2016.0025
