# Supplementary material for: Integrative Taxonomy and Life Stage Associations in Nectopsyche fuscomaculata Flint, 1983 (Trichoptera: Leptoceridae)
Source: Neotrop Entomol. 2026 May 29;55(1):56. doi: 10.1007/s13744-026-01406-6 (PMC13221352; doi:10.1007/s13744-026-01406-6)
Supplement: Supplementary file 3 — Supplementary file3 (CSV 4 KB) [file 13744_2026_1406_MOESM3_ESM.csv]

catalogNumber	order	family	genus	specifEpithet	verbatimIdentification	identificationQualifier	scientificName	scientificNameAutorship	identificationRemarks	identifiedBy	dateIdentified	fieldNumber	country	countryCode	stateProvince	county	locality	verbatimLatitude	decimalLatitude	verbatimLongitude	decimalLongitude	verbatimElevation	geodeticDatum	eventDate	recordedBy	organismQuantity	lifeStage	Sex	habitat	locationRemarks	typeStatus	samplingProtocol	preparations	associatedReferences	associatedSequences
UFVB TR01082	Trichoptera	Leptoceridae	Nectopsyche	fuscomaculata			Nectopsyche fuscomaculata	Flint, 1983	CZNC TR-1618	P. Bonfá-Neto	2024		Brazil	BR	Espírito Santo	Sooretama	Rio São José	19°07'33.1"S		40°14'26.1"W		25m	SIRGAS 2000	13/i/2015	R.P. Constantino	1	Adult	male				pennsylvania	whole animal (ETOH)
UFVB TR01083	Trichoptera	Leptoceridae	Nectopsyche	fuscomaculata			Nectopsyche fuscomaculata	Flint, 1983	CZNC TR-1619	P. Bonfá-Neto	2024		Brazil	BR	Espírito Santo	Sooretama	Rio São José	19°07'33.1"S		40°14'26.1"W		25m	SIRGAS 2000	10/ix/2014	R.P. Constantino	1	Adult	male				pennsylvania	whole animal (ETOH)
UFVB TR01084	Trichoptera	Leptoceridae	Nectopsyche	fuscomaculata			Nectopsyche fuscomaculata	Flint, 1983	CZNC TR-1620	P. Bonfá-Neto	2024		Brazil	BR	Espírito Santo	Sooretama	Rio São José	19°07'33.1"S		40°14'26.1"W		25m	SIRGAS 2000	16/ii/2016	R.P. Constantino	1	Adult	female				pennsylvania	whole animal (ETOH)
UFVB TR01085	Trichoptera	Leptoceridae	Nectopsyche	fuscomaculata			Nectopsyche fuscomaculata	Flint, 1983	CZNC TR-1621	P. Bonfá-Neto	2024		Brazil	BR	Espírito Santo	Sooretama	Rio São José	19°07'33.1"S		40°14'26.1"W		25m	SIRGAS 2000	30/v/2011	R.P. Constantino	1	Adult	female				pennsylvania	whole animal (ETOH)
UFVB TR01086	Trichoptera	Leptoceridae	Nectopsyche	fuscomaculata			Nectopsyche fuscomaculata	Flint, 1983	CZNC TR-1622	P. Bonfá-Neto	2024		Brazil	BR	Espírito Santo	Sooretama	Rio São José	19°07'33.1"S		40°14'26.1"W		25m	SIRGAS 2000	16/ii/2016	R.P. Constantino	1	Adult	male				pennsylvania	whole animal (ETOH)
UFVB TR01087	Trichoptera	Leptoceridae	Nectopsyche	fuscomaculata			Nectopsyche fuscomaculata	Flint, 1983	CZNC TR-1623	P. Bonfá-Neto	2024		Brazil	BR	Espírito Santo	Sooretama	Rio São José	19°07'33.1"S		40°14'26.1"W		25m	SIRGAS 2000	13/i/2015	R.P. Constantino	1	Adult	male				pennsylvania	whole animal (ETOH)
UFVB TR01088	Trichoptera	Leptoceridae	Nectopsyche	fuscomaculata			Nectopsyche fuscomaculata	Flint, 1983	CZNC TR-1631	P. Bonfá-Neto	2024		Brazil	BR	Espírito Santo	Sooretama	Rio São José	19°07'33.1"S		40°14'26.1"W		25m	SIRGAS 2000	23/iv/2015	R.P. Constantino	1	Larva					aquatic	whole animal (ETOH)
UFVB TR01089	Trichoptera	Leptoceridae	Nectopsyche		Nectopsyche sp.	aff. adusta			CZNC TR-1635	P. Bonfá-Neto	2024		Brazil	BR	Espírito Santo	Sooretama	Rio São José	19°07'33.1"S		40°14'26.1"W		25m	SIRGAS 2000	20/i/2015	R.P. Constantino	1	Adult	male				pennsylvania	whole animal (ETOH)
UFVB TR01090	Trichoptera	Leptoceridae	Nectopsyche		Nectopsyche sp.	aff. adusta			CZNC TR-1636	P. Bonfá-Neto	2024		Brazil	BR	Espírito Santo	Sooretama	Rio São José	19°07'33.1"S		40°14'26.1"W		25m	SIRGAS 2000	20/i/2015	R.P. Constantino	1	Adult	male				pennsylvania	whole animal (ETOH)
UFVB TR01091	Trichoptera	Leptoceridae	Nectopsyche		Nectopsyche sp.	aff. adusta			CZNC TR-1638	P. Bonfá-Neto	2024		Brazil	BR	Espírito Santo	Sooretama	Rio São José	19°07'33.1"S		40°14'26.1"W		25m	SIRGAS 2000	20/i/2015	R.P. Constantino	1	Adult	male				pennsylvania	whole animal (ETOH)
UFVB TR01092	Trichoptera	Leptoceridae	Oecetis	iguazu			Oecetis iguazu	Flint 1983	CZNC TR-1641	P. Bonfá-Neto	2024		Brazil	BR	Espírito Santo	Sooretama	Rio São José	19°07'33.1"S		40°14'26.1"W		25m	SIRGAS 2000	20/i/2015	R.P. Constantino	1	Adult	female				pennsylvania	whole animal (ETOH)
